# Supplementary material for: Genetic Control of Tolerance to Drought Stress in Wild Soybean (Glycine soja) at the Vegetative and the Germination Stages
Source: Plants (Basel). 2024 Jul 9;13(14):1894. doi: 10.3390/plants13141894 (PMC11281237; doi:10.3390/plants13141894)
Supplement: Supplementary file 1 [file plants-13-01894-s001.zip]

Archive with 2 entries (2 files):
- Supplementary Materials_Figure_240606.pdf
- Supplementary Materials_Table 240606.xlsx
