# Supplementary material for: Genetic Control of Tolerance to Drought Stress in Wild Soybean (Glycine soja) at the Vegetative and the Germination Stages
Source: Plants (Basel). 2024 Jul 9;13(14):1894. doi: 10.3390/plants13141894 (PMC11281237; doi:10.3390/plants13141894)
Supplement: Supplementary file 1 [file plants-13-01894-s001.zip › Supplementary Materials_Table 240606.xlsx]

## Sheet: Table S1
Table S1. SNP loci associated with the leaf wilting score (LWS) using the MLM model
No.	SNP	CHR1	Physical position	−log10 (p)	MAF2	Allelic effect
1	D03_678606	3	678606	5.26	0.08	0.73
2	D03_4908785	3	4908785	5.1	0.48	-1.24
3	D10_11383213	10	11383213	6.85	0.21	0.51
4	D10_11361356	10	11361356	6.05	0.23	-0.47
5	D10_11370645	10	11370645	5.84	0.23	-0.39
6	D10_11370246	10	11370246	5.73	0.06	0.76
7	D10_11361947	10	11361947	5.68	0.25	-0.39
8	D10_11383170	10	11383170	5.66	0.15	-0.58
9	D10_11368488	10	11368488	5.42	0.05	0.71
10	D10_11373265	10	11373265	5.27	0.27	0.36
11	D10_11373824	10	11373824	5.13	0.06	0.66
12	D10_11364708	10	11364708	5.08	0.05	-0.68
13	D11_26601868	11	26601868	6.71	0.05	0.91
14	D11_24303800	11	24303800	6.38	0.06	1
15	D11_25153234	11	25153234	6.12	0.48	1.31
16	D11_24407167	11	24407167	5.41	0.14	-0.41
17	D11_26761285	11	26761285	5.31	0.18	0.33
18	D11_25219873	11	25219873	5.26	0.06	-0.61
19	D19_34790292	19	34790292	6.2	0.25	0.44
20	D19_34790013	19	34790013	6.02	0.26	0.42
21	D19_34789961	19	34789961	6.02	0.15	-0.78
22	D19_34797069	19	34797069	5.99	0.16	-0.74
23	D19_34790351	19	34790351	5.95	0.27	0.42
24	D19_34782529	19	34782529	5.57	0.29	0.39
25	D19_49951972	19	49951972	5.48	0.07	-0.95
26	D19_34798807	19	34798807	5.45	0.27	0.39
27	D19_34792491	19	34792491	5.42	0.15	-0.7
28	D19_34783021	19	34783021	5.29	0.27	0.38
29	D19_34791610	19	34791610	5.22	0.25	0.39
30	D19_34794372	19	34794372	5.16	0.25	0.39
31	D19_34789220	19	34789220	5.16	0.15	-0.69
32	D19_34780310	19	34780310	5.16	0.14	-0.69
33	D19_34791627	19	34791627	5.16	0.14	-0.69
34	D19_34793214	19	34793214	5.13	0.28	0.37
35	D19_34781026	19	34781026	5.13	0.36	-0.36
36	D19_3413269	19	3413269	5.11	0.31	-0.36
37	D19_34792233	19	34792233	5.11	0.05	-0.79
38	D19_34781992	19	34781992	5.1	0.14	-0.7
39	D19_34796624	19	34796624	5.09	0.31	-0.37
40	D19_34796919	19	34796919	5.09	0.25	0.39
41	D19_34780775	19	34780775	5.05	0.35	0.7
42	D19_3413260	19	3413260	5.03	0.36	0.7
43	D19_34781127	19	34781127	5.01	0.34	0.66
44	D19_3413703	19	3413703	5	0.36	0.7
1Chomosome, 2Minor allele frequency

## Sheet: Table S2
Table S2. SNP loci associated with the drought-related traits at the germination stage using the MLM model
Trait	No.	SNP	CHR1	Physical position	−log10 (p)	MAF2	Allelic effect
GR	1	D01_26215864	1	26215864	5.39	0.36	-10.86
	2	D01_26316711	1	26316711	5.36	0.4	9.96
	3	D01_26257122	1	26257122	5.34	0.4	9.94
	4	D01_26215551	1	26215551	5.23	0.39	-9.97
	5	D01_26282084	1	26282084	5.18	0.4	-9.63
	6	D01_26222278	1	26222278	5.17	0.4	-9.87
	7	D01_26326940	1	26326940	5.12	0.39	-9.9
	8	D01_26321040	1	26321040	5.1	0.22	18.13
	9	D01_26326814	1	26326814	5.09	0.4	-9.74
	10	D01_26303437	1	26303437	5.07	0.22	17.2
	11	D06_42123850	6	42123850	5.76	0.43	24
	12	D06_42124109	6	42124109	5.4	0.17	-12.06
	13	D06_42124110	6	42124110	5.14	0.17	11.4
	14	D16_28071218	16	28071218	6.13	0.35	-10.36
	15	D16_28067811	16	28067811	5.66	0.42	8.96
	16	D16_28071304	16	28071304	5.58	0.43	-9.05
	17	D16_28070894	16	28070894	5.42	0.43	-8.73
	18	D16_28067784	16	28067784	5.39	0.42	-8.56
	19	D16_28067438	16	28067438	5.38	0.4	8.78
	20	D16_28067641	16	28067641	5.38	0.42	8.66
	21	D16_28066827	16	28066827	5.26	0.44	-8.79
	22	D16_28067070	16	28067070	5.25	0.43	8.42
	23	D16_28068557	16	28068557	5.21	0.42	8.4
	24	D16_28070272	16	28070272	5.17	0.42	-8.35
	25	D16_28071113	16	28071113	5.16	0.42	8.42
	26	D16_28073758	16	28073758	5.11	0.41	8.35
	27	D16_28070911	16	28070911	5.07	0.43	8.38
	28	D16_28068042	16	28068042	5.02	0.42	-8.23
GI	1	D05_34301444	5	34301444	5	0.06	0.19
	2	D06_42123850	6	42123850	6.4	0.43	0.28
	3	D06_42124109	6	42124109	6.02	0.17	-0.14
	4	D06_42124110	6	42124110	5.67	0.18	0.13
	5	D06_39541088	6	39541088	5.63	0.06	-0.22
	6	D06_42123869	6	42123869	5.41	0.18	0.13
	7	D06_42124015	6	42124015	5.16	0.16	-0.13
	8	D10_45104732	10	45104732	5.08	0.24	0.11
	9	D14_8837530	14	8837530	5.04	0.19	0.39
	10	D16_28071218	16	28071218	6.44	0.35	-0.11
	11	D16_28071304	16	28071304	6.18	0.43	-0.1
	12	D16_28067811	16	28067811	6.1	0.42	0.1
	13	D16_28067438	16	28067438	6.01	0.4	0.1
	14	D16_28070894	16	28070894	5.92	0.43	-0.1
	15	D16_28067641	16	28067641	5.84	0.42	0.1
	16	D16_28067784	16	28067784	5.71	0.42	-0.09
	17	D16_28067070	16	28067070	5.69	0.43	0.09
	18	D16_28066827	16	28066827	5.68	0.44	-0.1
	19	D16_28071113	16	28071113	5.68	0.42	0.09
	20	D16_28070272	16	28070272	5.65	0.42	-0.09
	21	D16_28070149	16	28070149	5.56	0.43	-0.09
	22	D16_28073758	16	28073758	5.51	0.41	0.09
	23	D16_28068557	16	28068557	5.49	0.42	0.09
	24	D16_28068042	16	28068042	5.49	0.42	-0.09
	25	D16_28070911	16	28070911	5.44	0.43	0.09
	26	D16_28070766	16	28070766	5.34	0.43	0.09
	27	D16_28066626	16	28066626	5.29	0.48	-0.09
	28	D16_28064625	16	28064625	5.29	0.41	0.09
	29	D16_28073713	16	28073713	5.25	0.41	-0.09
	30	D16_28068312	16	28068312	5.22	0.43	0.09
	31	D16_28067904	16	28067904	5.21	0.44	-0.09
	32	D16_28066590	16	28066590	5.2	0.43	-0.09
	33	D16_32152261	16	32152261	5.01	0.12	-0.15
RL	1	D09_35052525	9	35052525	5.04	0.12	1.25
	2	D17_36893010	17	36893010	5.95	0.05	1.32
	3	D17_36891993	17	36891993	5.5	0.06	-1.11
	4	D17_38970060	17	38970060	5.19	0.07	-1.02
	5	D17_36895042	17	36895042	5.17	0.08	-0.99
SL	1	D08_35326877	8	35326877	5.06	0.06	-0.5
	2	D08_34470924	8	34470924	5.02	0.05	-0.62
	3	D09_7627321	9	7627321	7.41	0.06	0.76
	4	D09_7626894	9	7626894	6.87	0.07	0.65
	5	D09_7628653	9	7628653	6.85	0.07	-0.65
	6	D09_7625511	9	7625511	6.61	0.07	0.61
	7	D09_7624666	9	7624666	6.54	0.07	-0.6
	8	D09_7627810	9	7627810	6.27	0.07	0.65
	9	D09_7627292	9	7627292	6.09	0.06	0.66
	10	D09_7627473	9	7627473	5.95	0.09	-0.52
	11	D09_7626950	9	7626950	5.77	0.08	-0.56
	12	D09_7628184	9	7628184	5.47	0.07	0.55
	13	D09_7629485	9	7629485	5.38	0.08	-0.51
SR	1	D08_45240267	8	45240267	5.11	0.27	0.08
	2	D10_30512307	10	30512307	6.91	0.49	-0.43
	3	D10_31015246	10	31015246	6.2	0.06	-0.21
	4	D10_30484743	10	30484743	5.88	0.06	-0.18
	5	D10_24924454	10	24924454	5.74	0.06	0.2
	6	D10_30488650	10	30488650	5.61	0.05	-0.19
	7	D10_30487651	10	30487651	5.24	0.06	-0.16
	8	D10_30456138	10	30456138	5.23	0.08	0.16
	9	D10_30501322	10	30501322	5.17	0.06	0.18
	10	D13_15434946	13	15434946	5.61	0.08	0.14
	11	D13_15434919	13	15434919	5.51	0.08	0.15
	12	D13_15434997	13	15434997	5.46	0.09	0.14
	13	D13_15435544	13	15435544	5.07	0.06	0.14
	14	D13_15437237	13	15437237	5.04	0.07	-0.14
	15	D13_15435890	13	15435890	5.04	0.08	-0.13
	16	D13_15433796	13	15433796	5	0.07	0.15
	17	D13_31192132	13	31192132	5.01	0.24	-0.1
1Chomosome, 2Minor allele frequency

## Sheet: Table S3
Table S3. List of the 243 accessions used in this study
No.	Name of accession	Collected country and collection province	Flower color	Seed-coat color	LWS	GR	GI	RL	HL	HR
1	CHN13	China, Heilongjiang	Purple	Black		80	0.89	3.52	0.57	0.16
2	CHN20	China, Jiangsu	Purple	Black		50	0.56	3	1.3	0.33
3	CHN22				2.5
4	CHN23	China, Jiangsu	Purple	Black	4
5	CHN25	China, Jiangsu			5	65	0.63	7.25	1.8	0.32
6	CHN28	China, Jilin	Purple	Black	5	75	0.94	2	1.05	0.58
7	CHN30	China, Jilin	Purple	Black		55	0.58	1.65	1.6	0.97
8	CHN38	China, Ningxia	Purple	Black	4.5	40	0.42	4.25	1.25	0.29
9	CHN41	China, Shaanxi	Purple	Black		30	0.32	1.25	1	0.8
10	CHN43	China, Shandong	Purple	Black	3	45	0.58	1.5	0.88	0.42
11	CHN45	China, Shandong	Purple	Black	3
12	CHN46	China, Shandong	Purple	Black	5	65	0.76	1.23	0.73	0.55
13	CHN49	China, Shanghai	Purple	Black		3.33333	0	0.5	0	0
14	CHN54	China, Shaanxi	Purple	Black		90	0.95	5.35	1.95	0.37
15	CHN56	China, Shaanxi	Purple	Yellow		70	0.7	3.8	2.15	0.63
16	CHN60	China, Shaanxi	Purple	Black		75	0.78	1.78	0.9	0.51
17	CHN64	China, Zhejiang			4.5	60	0.71	4.5	2.1	0.47
18	IT178480	South Korea, ,Chungbuk				40	0.4	3.88	1.3	0.45
19	IT182847	South Korea, Jeonbuk	Purple	Black	5	55	0.66	2	1.45	0.73
20	IT182848	South Korea, Jeonnam	Purple	Black		15	0.22	2.3	1	0.49
21	IT182869				3
22	IT182932	South Korea, Gyeonggi	Purple	Black	4
23	IT182946	South Korea, Gyeonggi	Purple	Black	5	70	0.7	4.1	2.05	0.5
24	IT182968				3
25	IT182976	South Korea, Gyeonggi	Purple	Black	5
26	IT182993	South Korea, Gangwon			5
27	IT183120	South Korea, Gyeonggi	Purple	Black	5	75	0.84	3.25	2.15	0.46
28	IT184053	South Korea, Gyeonggi	Purple	Black	5
29	IT184108	South Korea, Jeonnam	Purple	Black	3
30	IT184146	South Korea, Gangwon	Purple	Black	5
31	IT184194	South Korea, Gyeonggi	Purple	Black	5
32	IT184254	South Korea, Chungbuk	Purple	Black	4.5	75	0.78	2.1	1.4	0.43
33	IT184258	South Korea, Gyeongbuk	Purple	Black	4	80	0.82	2.9	1	0.31
34	IT188367	South Korea, Gangwon	Purple	Black		40	0.5	3.15	1.33	0.42
35	IT188404				4	50	0.5	1	NA	NA
36	IT188418				5	65	0.68	2.7	1.45	0.5
37	IT195544	South Korea, Chungbuk	Purple	Black	4.5
38	IT195562	South Korea, Jeonnam	Purple	Black	5
39	JPN10	Japan, Hokkaido	Purple	Black		65	0.68	2	0.62	0.3
40	JPN12	Japan, Aomori	Purple	Black	5
41	JPN18	Japan, Akita	Purple	Black	5	15	0.2	1.75	1	0.58
42	JPN23				3.5	40	0.4	3.15	1	0.72
43	JPN24	Japan, Toyama	Purple	Black	5	65	0.68	2.65	1.05	0.4
44	JPN30	Japan, Fukui	Purple	Black	4	25	0.29	3.3	0.43	0.13
45	JPN31	Japan, Nagano	Purple	Black	5	50	0.56	2.75	1.05	0.42
46	JPN32	Japan, Nagano	Purple	Black	3
47	JPN38	Japan, Yamanashi	Purple	Black	4
48	JPN39	Japan, Saitama	Purple	Brown		70	0.7	3.05	1.48	0.38
49	JPN40	Japan, Gifu	Purple	Black		55	0.57	4.93	1.63	0.33
50	JPN43	Japan, Mie	Purple	Black	2	70	0.79	3.95	1.05	0.28
51	JPN46	Japan, Hyogo	Purple	Black	4
52	JPN51	Japan, Hyogo	Purple	Black	3
53	JPN71					65	0.68	4.1	1	0.26
54	JPN8				4.5
55	PI 342620 A	Russia, Primorye	Purple	Black		60	0.6	4.05	1.78	0.43
56	PI 378685	Japan, Ehime	Purple	Black		40	0.42	3.1	1.65	0.53
57	PI 378689	Japan, Niigata	Purple	Black		70	0.7	4.6	1.55	0.36
58	PI 378691				5
59	PI 507800 B	Russia, Primorye	Purple	Black	4	40	0.43	3.53	1.4	0.45
60	YWS1016	South Korea, Jeonbuk	Purple	Black	5
61	YWS1023	South Korea, Jeonnam	Purple	Black	4
62	YWS1026	South Korea, Jeonnam	Purple	Black	5
63	YWS1029	South Korea, Jeonnam	Purple	Black	4
64	YWS1031	South Korea, Jeonnam	Purple	Black		25	0.31	4.45	1.5	0.34
65	YWS1034				5
66	YWS1041	South Korea, Gyeongbuk	Purple	Black		70	0.7	3.9	2	0.51
67	YWS1055				5
68	YWS1064				5
69	YWS1089					25	0.32	1.75	1	0.58
70	YWS1090					35	0.37	2.1	1.15	0.44
71	YWS1098	South Korea, Chungnam	Purple	Black	2.5
72	YWS1099	South Korea, Chungnam	Purple	Black	5
73	YWS1100	South Korea, Chungnam	Purple	Black		80	0.8	3.1	1.1	0.32
74	YWS1113				3	70	0.7	1.08	0.6	0.4
75	YWS1114	South Korea, Gangwon	Purple	Black	4
76	YWS1123	South Korea, Gangwon	Purple	Black	4	45	0.48	2.55	1.85	0.57
77	YWS1145				4	50	0.5	4.2	1.5	0.36
78	YWS1155	South Korea, Chungnam	Purple	Black		96.6667	1.12	3	1	0.26
79	YWS1158	South Korea, Chungnam	Purple	Black	4
80	YWS1168	South Korea, Chungnam	Purple	Black	5
81	YWS1175	South Korea, Chungnam	Purple	Black	5	70	0.84	3	1.38	0.58
82	YWS1176	South Korea, Chungnam	Purple	Black	5	75	0.78	2.65	2.05	0.74
83	YWS1178					20	0.28	1.38	1.25	0.58
84	YWS1190	South Korea, Chungbuk	Purple	Black	5	40	0.42	1.4	1.35	0.82
85	YWS1207	South Korea, Chungbuk	Purple	Black	1.5
86	YWS121				2.5
87	YWS1214	South Korea, Chungbuk	Purple	Black		80	0.84	2.45	1.45	0.59
88	YWS1216	South Korea, Chungbuk	Purple	Black	4	65	0.68	1.5	1.48	0.98
89	YWS1225	South Korea, Gyeongnam	Purple	Black	3
90	YWS1228				2.5
91	YWS1229	South Korea, Gyeongnam	Purple	Black	2.5	40	0.42	3.03	1.58	0.72
92	YWS124				4
93	YWS1242				3.5
94	YWS1243				5
95	YWS1244					55	0.82	3.15	1.48	0.47
96	YWS1247	South Korea, Gyeongnam	Purple	Black	4	65	0.83	2.95	1.7	0.52
97	YWS1263	South Korea, Chungnam	Purple	Black	5	60	0.67	2.8	1.3	0.4
98	YWS1273	South Korea, Gyeonggi	Purple	Black		50	0.53	1.85	1.38	0.61
99	YWS1274	South Korea, Gyeonggi	Purple	Black	5
100	YWS1284	South Korea, Gyeonggi	Purple	Black	5	80	0.8	1.75	1.05	0.56
101	YWS1285	South Korea, Gyeonggi	Purple	Black	5	20	0.22	2	1.38	0.46
102	YWS1290	South Korea, Gyeonggi	Purple	Black	4	25	0.28	1.4	1.05	0.53
103	YWS1309					30	0.32	3	1.55	0.52
104	YWS1324	South Korea, Gyeongnam	Purple	Black	4
105	YWS1338	South Korea, Gyeongnam	Purple	Black	5
106	YWS137				5	60	0.68	2	1	0.5
107	YWS1376	South Korea, Gyeongbuk	Purple	Black	4	65	0.75	3.5	1.58	0.49
108	YWS139				4.5
109	YWS14				5
110	YWS1446	South Korea, Gyeongnam	White	Black	4	50	0.5	4	1.25	0.43
111	YWS1447	South Korea, Gyeongnam	Purple	Black	3
112	YWS1452				5
113	YWS1457				5
114	YWS1507	South Korea, Gyeongnam	Purple	Black	5
115	YWS1512	South Korea, Gyeongnam	Purple	Black		50	0.5	2.35	1.45	0.62
116	YWS1516				5
117	YWS1518	South Korea, Gyeongnam	Purple	Black	5	50	0.53	2.93	1.55	0.46
118	YWS1533	South Korea, Jeonnam	Purple	Black		80	0.84	2.1	1.45	0.69
119	YWS1540	South Korea, Jeonnam	Purple	Black	4.5
120	YWS1549	South Korea, Jeonnam	Purple	Black	3
121	YWS1558				5	70	0.79	3	2.15	0.93
122	YWS156				4
123	YWS1562	South Korea, Chungnam	Purple	Black	4
124	YWS1577	South Korea, Jeonnam	Purple	Black	5
125	YWS1580	South Korea, Jeonnam	Purple	Black	5
126	YWS1582				4	40	0.67	4.93	1.48	0.3
127	YWS1588	South Korea, Jeonnam	Purple	Black	5	70	0.7	2.9	1.8	0.59
128	YWS1592	South Korea, Jeonbuk	Purple	Black	5	75	0.78	1.6	1.88	0.62
129	YWS1598	South Korea, Jeonbuk	Purple	Black	5	56.6667	0.71	4.5	2.05	0.46
130	YWS1605	South Korea, Jeonbuk	Purple	Black	5
131	YWS1607	South Korea, Jeonbuk	Purple	Black		55	0.58	3.75	1.38	0.35
132	YWS1608	South Korea, Jeonbuk	Purple	Black	5
133	YWS1610	South Korea, Jeonbuk	Purple	Black	5	85	0.88	3.5	1.12	0.35
134	YWS1618	South Korea, Jeju	Purple	Black		75	0.78	2.6	1.4	0.52
135	YWS1620	South Korea, Jeonnam	Purple	Black	4
136	YWS1621				2
137	YWS17					60	0.6	5.6	1.45	0.25
138	YWS177				3
139	YWS192				2	35	0.44	3.5	1.63	0.42
140	YWS193				5	75	0.78	4.18	1.25	0.32
141	YWS199				5	65	0.68	3.65	1.57	0.37
142	YWS204				5
143	YWS219				5
144	YWS229	South Korea, Jeonnam	Purple	Black	4	30	0.4	3.75	1	0.27
145	YWS255	South Korea, Jeonnam	Purple	Black	3
146	YWS26				5	75	0.79	2.48	1	0.4
147	YWS265	South Korea, Jeonbuk	Purple	Black	3
148	YWS276	South Korea, Jeonbuk	Purple	Black		60	0.71	3.38	1.38	0.41
149	YWS294	South Korea, Chungnam	Purple	Black	3
150	YWS298	South Korea, Chungnam	Purple	Black	5
151	YWS3				5	70	0.8	4.5	1.7	0.47
152	YWS300				3	45	0.58	1	0.88	0.5
153	YWS303				4	45	0.51	3.15	1.45	0.44
154	YWS311				5
155	YWS318				4.5
156	YWS331	South Korea, Chungbuk	Purple	Black	4	45	0.48	3.5	1.95	0.56
157	YWS333				4.5
158	YWS34				4
159	YWS341	South Korea, Chungbuk	Purple	Black	2.5	30	0.32	3.48	1.55	0.41
160	YWS347	South Korea, Chungbuk	Purple	Black	5
161	YWS355	South Korea, Chungbuk	Purple	Black	5
162	YWS361				5
163	YWS366	South Korea, Chungbuk	Purple	Black		70	0.7	3.3	1.45	0.38
164	YWS368	South Korea, Chungbuk	Purple	Black	5	55	0.64	1.8	0.5	0.5
165	YWS371					60	0.68	1.95	1	0.6
166	YWS39					90	0.9	3.75	1.75	0.44
167	YWS393				5
168	YWS4				5
169	YWS40				5
170	YWS412				5
171	YWS419	South Korea, Gangwon	Purple	Black	5	35	0.39	2.2	1	0.45
172	YWS426				5	85	0.98	1.75	1.4	0.56
173	YWS427	South Korea, Gangwon	Purple	Black	5	55	0.58	3.1	2	0.68
174	YWS432	South Korea, Gangwon	Purple	Black	5
175	YWS438	South Korea, Gangwon	Purple	Black	5	85	0.92	3	1.48	0.56
176	YWS459	South Korea, Gangwon	Purple	Black	5
177	YWS471				4
178	YWS474	South Korea, Gangwon	Purple	Black	5	65	0.8	3	1.75	0.58
179	YWS476				1.5
180	YWS477	South Korea, Gangwon	Purple	Black	4
181	YWS479	South Korea, Gangwon	Purple	Black	5	15	0.18	2	1.75	0.5
182	YWS483	South Korea, Gangwon	Purple	Black	5	70	0.74	3.13	2.15	0.93
183	YWS505	South Korea, Gangwon	Purple	Black	4	70	0.76	3.15	1.65	0.53
184	YWS519	South Korea, Gyeonggi	Purple	Black		75	0.79	4.75	2.08	0.47
185	YWS525				5
186	YWS534	South Korea, Gyeonggi	Purple	Black	4.5
187	YWS538	South Korea, Gyeonggi	Purple	Black	5
188	YWS55					85	0.88	3.55	1.98	0.56
189	YWS555				5
190	YWS560	South Korea, Gyeonggi	Purple	Black	2	80	0.75	4.58	0.88	0.2
191	YWS565	South Korea, Gyeonggi	Purple	Black	5
192	YWS574					30	0.43	3.2	0.8	0.25
193	YWS580	South Korea, Gyeonggi	Purple	Black	5	55	0.61	2.33	1.33	0.63
194	YWS583				5	5	0.05	1.45	NA	NA
195	YWS586	South Korea, Gyeonggi	Purple	Black	5	75	1	4	2.23	0.6
196	YWS59				4
197	YWS6				5	60	0.71	4.85	1.6	0.3
198	YWS61				5	70	0.88	2.8	1.6	0.57
199	YWS649	South Korea, Jeju	Purple	Black		60	0.87	1.45	1.3	0.76
200	YWS65					75	0.91	3.63	1.55	0.41
201	YWS662	South Korea, Jeju	Purple	Black	3.5
202	YWS663					55	0.62	2.12	1.1	0.52
203	YWS678	South Korea, Jeju	Purple	Black	2.5
204	YWS68					60	0.75	2.6	1.2	0.46
205	YWS681	South Korea, Jeju	Purple	Black	5	70	0.74	3	1.33	0.39
206	YWS689				5
207	YWS709				3	50	0.53	1.55	1.05	0.49
208	YWS726	South Korea, Chungnam			5	70	0.7	3.1	1.1	0.35
209	YWS729	South Korea, Chungnam	Purple	Black	3
210	YWS738	South Korea, Chungnam	Purple	Black	5	80	0.87	3.5	1.75	0.66
211	YWS74				5
212	YWS740	South Korea, Chungnam			3.5	45	0.5	1.8	1.19	0.54
213	YWS742				5	75	0.73	2.08	0.88	0.5
214	YWS75				4
215	YWS751	South Korea, Chungnam	Purple	Black		45	0.48	1.75	1	0.55
216	YWS761	South Korea, Chungnam	Purple	Black	3
217	YWS765				5
218	YWS769	South Korea, Jeonbuk	Purple	Black	4
219	YWS785	South Korea, Jeonbuk			5
220	YWS828	South Korea, Gangwon	Purple	Black		65	0.68	3.65	2.58	0.8
221	YWS844				2
222	YWS847				5
223	YWS856					80	0.89	2.83	1.25	0.44
224	YWS870				5
225	YWS871				3
226	YWS876	South Korea, Gyeongbuk	Purple	Black	5	45	0.48	3	1.8	0.51
227	YWS88				5	60	0.75	1.45	1	0.69
228	YWS885	South Korea, Gyeongnam	Purple	Black	5
229	YWS900	South Korea, Gyeongnam	Purple	Black		80	0.8	3.95	2.83	0.71
230	YWS909	South Korea, Gyeongnam	Purple	Black		20	0.2	2.38	1.38	0.58
231	YWS91				1	93.3333	0.9	3.4	1	0.29
232	YWS916	South Korea, Gyeongnam	Purple	Black		75	0.86	6	0.97	0.16
233	YWS923	South Korea, Gyeonggi	Purple	Black	5
234	YWS932				5	40	0.4	2.25	1	0.37
235	YWS939	South Korea, Gyeongbuk	Purple	Black		50	0.61	4	1.85	0.5
236	YWS941	South Korea, Gyeongbuk	Purple	Black	5
237	YWS950	South Korea, Jeonnam	Purple	Black		50	0.46	4.08	1.88	0.5
238	YWS957	South Korea, Jeonnam	Purple	Black		55	0.6	3.75	2.35	0.59
239	YWS959	South Korea, Jeonnam	Purple	Black	5
240	YWS97					70	0.74	4.5	1.53	0.34
241	YWS985	South Korea, Jeonbuk	Purple	Black	5
242	YWS988	South Korea, Jeonbuk	Purple	Black	5	80	0.95	4.05	1.9	0.49
243	YWS992	South Korea, Jeonbuk	Purple	Black		55	0.59	5	1.5	0.34
LWS, leaf wilting score; GR, germination rate; GI, germination rate; RL, root length; HL, hypocotyl length; HR, hypocotyl length/root length ratio
